# Supplementary material for: Aberrant repair initiated by the adenine-DNA glycosylase does not play a role in UV-induced mutagenesis in Escherichia coli
Source: PeerJ. 2018 Dec 5;6:e6029. doi: 10.7717/peerj.6029 (PMC6286661; doi:10.7717/peerj.6029)
Supplement: Supplemental Information 6 — The measurements were done on the coordinates in the indicated .pdb files, which are freely accessible at rcsb.org. [file peerj-06-6029-s006.xls]

## Sheet: C1'-C1' distance list
1TTD	1COC	355D	MutY 5'	MutY 3'	CPD
5.4	5.02	5.02	7.23	4.61	3.79
4.48	5.2	4.49	7.28	4.74	3.82
5.48	5.65	5.13	7.2	4.47	3.76
5.69	5.14	5	7.26	4.66	3.57
5.24	5.45	4.99	7.25	4.38	3.84
5.28	5.42	4.66	7.32	4.53	4.09
5.05	5.47	4.87	7.26	4.58	4
5.76	5.9	5.06	7.01	3.9	4.1
5.25	5.62	4.57	7.18	4.72	4.44
5	5.42	5.26	7.2	4.44	4.23
5.26	5.92	5.58			4.44
5.5	5.07	5.2			3.49
5.5	5.2	4.76			3.68
5.26	5.07	5.06			3.68
5.18	5.5	4.73			3.74
5.14	5.38	4.91			3.61
5.4	5.25	4.76			3.56
5.45	5.33	4.71			3.77
5.23	5.52	4.83			3.56
4.9	5.88	5.86
5.24	5.72	3.86
	5.66	4.21

## Sheet: PDB ID list
MutY (both 5' and 3'): PDB ID and chain	CPD: PDB ID and chain
1rrq:A	1sks:T
1rrs:A	1sl1:T
1vrl:A	1sl2:T
3fsp:A	1ttd:A
3fsq:A	1vas:B
3g0q:A	3mfi:T
4y0q:A	3mr3:T
4yph:A	3mr5:T
4ypr:A	3mr6:T
4ypr:B	3pzp:T
	3pzp:U
	3si8:T
	4a0a:C
	4a0b:G
	4a0b:I
	4a08:G
	4a09:G
	5b24:I
	5b24:J
